# Supplementary material for: “Bezoar Egg”—A Rare Cause of Small Bowel Obstruction
Source: Diagnostics (Basel). 2024 Feb 7;14(4):360. doi: 10.3390/diagnostics14040360 (PMC10887705; doi:10.3390/diagnostics14040360)
Supplement: Supplementary file 1 [file diagnostics-14-00360-s001.zip]

Archive with 1 entries (1 files):
- diagnostics-2805848-supplementary-Video S1.MP4
